# Supplementary material for: Regional Perspective of Antimicrobial Stewardship Programs in Latin American Pediatric Emergency Departments
Source: Antibiotics (Basel). 2023 May 16;12(5):916. doi: 10.3390/antibiotics12050916 (PMC10215519; doi:10.3390/antibiotics12050916)
Supplement: Supplementary file 1 [file antibiotics-12-00916-s001.zip]

Archive with 1 entries (1 files):
- antibiotics-2276329-Supplementary File S1.pdf
